# Supplementary material for: Diet Impacts on Gene Expression in Healthy Colon Tissue: Insights from the BarcUVa-Seq Study
Source: Nutrients. 2024 Sep 16;16(18):3131. doi: 10.3390/nu16183131 (PMC11434945; doi:10.3390/nu16183131)
Supplement: Supplementary file 1 [file nutrients-16-03131-s001.zip]

Archive with 2 entries (2 files):
- nutrients-3183011-supplementary/SupplFiguresTableS1.docx
- nutrients-3183011-supplementary/SupplTablesS2-S9.xlsx
