# Supplementary material for: Diet Impacts on Gene Expression in Healthy Colon Tissue: Insights from the BarcUVa-Seq Study
Source: Nutrients. 2024 Sep 16;16(18):3131. doi: 10.3390/nu16183131 (PMC11434945; doi:10.3390/nu16183131)
Supplement: Supplementary file 1 [file nutrients-16-03131-s001.zip › nutrients-3183011-supplementary/SupplTablesS2-S9.xlsx]

## Sheet: Suppl_Table2_DEA_Top5_BMI
	Supplemental Table S2. Sensitivity Differential Expression Analysis adjusted by BMI
		Top 5 food groups
		Potatoes	Caloric beverages	Olive Oil	Blue Fish	Alcoholic beverages
	DEG adjusted by BMI (sensitivity analysis)	n (%)	n (%)	n (%)	n (%)	n (%)
	Up regulated	1146	863	429	172	204
	Down regulated	1181	539	225	277	200
	Total	2327	1402	654	449	404
	common DEA	2186 (93.9%)	1344 (95.9%)	645 (98.6%)	427 (95.1%)	339 (83.9%)
	spearman's rho	0.997	0.997	0.994	0.997	0.998

## Sheet: Suppl_Table3
	Supplemental Table S3. List of differentially expressed genes in the top 5 food groups adjusted by the residual method (FDR < 0.05).
		Log Fold Change (increment by quartile/category)
	Gene	Blue Fish	Alcoholic Beverages	Potatoes	Caloric Beverages	Olive oil
	A1BG-AS1	0.0719642
	AAAS		-0.0478589	0.0439959
	AAR2			0.0294608
	ABCD3		0.0651708
	ABCD4	0.0452707
	ABHD16A			0.0392327
	ABTB1		-0.0810327
	SBNO1	-0.0169638
	ACAA1			0.0559982
	ACBD6			-0.0348717
	ACIN1		-0.0389968
	ACTR10		0.0471547
	RASA1	-0.0181758
	ACTR6		0.0536036
	AD000090.2		-0.0791812
	FAM208A	-0.019742
	ADPRHL2			0.0511842
	RBBP4	-0.0199559
	SMARCA5	-0.0204603		-0.0301827
	AGR3		0.0813882
	AGTPBP1			-0.033613
	AGXT		0.258712
	RBM17	-0.0204626
	ZNF24	-0.0206403
	AKAP2		-0.0715638
	AKAP8L	0.0329064
	AKR1B10		0.101916
	AL589743.1	0.159895
	ALPK2		-0.358493
	AMBRA1	0.0385005
	ANKHD1-EIF4EBP3		-0.160432
	ANKZF1	0.0295763
	AP001062.7	0.0714928
	AP001816.1	0.0630741
	AP1G2	0.0414573	-0.0574246	0.0424222
	AP2M1	0.0244893		0.0348792
	TRIP12	-0.0208581
	AP4M1	0.0306574
	APBB3	0.0394491
	CTR9	-0.0209051
	APEX2			0.0353805
	CUL1	-0.0212431
	APOL2		-0.103498
	ARFGAP2	0.0258736		0.0394013
	HNRNPU	-0.0213964
	DPP8	-0.0214283
	DLG1	-0.0214414
	RFWD2	-0.0214712	0.0325854
	ARID5B		-0.0473912
	ARIH2			0.0250396
	ARMC7	0.0380062
	ARNTL		-0.0988656	0.0977174
	ARPC3		0.0532759
	ARRB1	0.0453518		0.0547311
	ARRB2	0.0385922
	ARRDC2	0.0383538
	ASB13	0.0360914
	ASB8			0.0265214
	PDS5A	-0.0214794
	ASPRV1	0.100017
	ASXL1		-0.0390456
	MAPK9	-0.0218443
	ATG13		-0.0344801
	APC	-0.0222558
	ATG5		0.0391341
	ATG7	0.027856
	BCLAF1	-0.0222723
	ATP5E		0.0559437
	ATP5H		0.0573925
	ATXN1L		-0.0349144	0.0280394
	ATXN7L2		-0.0777102
	AUP1			0.0320332
	B4GALT3			0.0364493
	BACH2		-0.285118
	RABEP1	-0.0224944
	BCAS3	0.0347068
	BCAS4		-0.227787
	AFF4	-0.0225008
	BCL6		-0.135693
	NUP153	-0.0227109
	BCS1L			0.0350226
	BDH1	0.0361776
	DNAJC21	-0.0227775
	BET1L		-0.0453743
	BIN3		-0.0381112
	BLCAP			0.042409
	BLK		-0.263144
	BLOC1S1			0.0420495
	UBE3A	-0.0227815	0.0369628	-0.0357591
	BMP1	0.0460952
	SDAD1	-0.0227925
	NUP160	-0.0228669
	USP15	-0.0228758
	BRD2		-0.0315758
	BRD8		-0.0409002
	KPNA4	-0.023038
	API5	-0.0232071
	BSDC1	0.0354659		0.038439
	BTN2A1			0.0438819
	BTN3A3		-0.101924
	GOLGB1	-0.0233614
	C11orf54		0.0663328
	C11orf68		-0.0566453	0.0526083
	SERBP1	-0.0234829
	NUFIP2	-0.0235233
	C14orf142		0.0656914
	C15orf48		0.0649719
	TAF7	-0.0235587
	C1orf27		0.0590584
	C2orf47		0.0609404
	C2orf68	0.0252179
	C2orf72			0.0588445
	C4orf48			-0.20445
	C6orf106			0.0357999
	C8orf59		0.0703122
	AHCTF1	-0.0235708		-0.0312423
	CABLES1			0.0820919
	CACNA2D4	0.0473207
	CALCOCO1	0.0534323	-0.0656021
	CALM2		0.0470871
	CAND1		0.0336191
	CAPN7			-0.0265422
	POLR2D	-0.0235713
	SEC23IP	-0.0235902
	CCBL1		-0.139029
	CCDC132		0.0369603
	PRPF4B	-0.023735
	CCDC17	0.0675832
	MAN1A2	-0.0237483
	CCDC43		0.0471898
	INTS6	-0.0238965
	CCDC85B			-0.185998
	CCL14			0.0747088
	CD19		-0.344695
	CD200		-0.0957907
	CD22		-0.353259
	CD2BP2	0.0242849
	CD37		-0.219598
	CD40		-0.150318
	CD72		-0.269194
	CD79A		-0.236221
	CD79B		-0.306744
	CDC42BPA		0.049164
	PIK3C2A	-0.0240888
	CDK10	0.047725
	CDK5RAP3	0.0344967
	CDKN2AIPNL		0.0588702
	CEBPA			-0.185677
	UTP14C	-0.0242399
	NFE2L2	-0.0243273
	RAB22A	-0.0243488		-0.0309662
	CENPT		-0.0762782
	NOL8	-0.0244864
	CEP164				-0.0744269
	CEP250		-0.0481596
	CEP290			-0.046293
	CHCHD1		0.0505189
	CHKB	0.0412846
	CHTF8			0.0434447
	CHURC1		0.0475251
	SUPT16H	-0.0245162
	AP3B1	-0.0245721
	GOSR1	-0.0246767
	CLDN23			-0.186309
	CLEC17A		-0.371861
	CLK2		-0.0426607
	CLK3	0.0300021
	SEH1L	-0.0248346
	CLSTN3		-0.096474
	MAPRE1	-0.0250845
	CLU		-0.245109
	CMTR1			0.0442507
	CNKSR3	0.0733469
	PAXBP1	-0.0250934
	CNPPD1	0.0330378
	CNPY3		-0.0650082
	CNTROB	0.0362742
	COG4			0.0373066
	COQ3		0.0834308
	COX6C		0.082454
	CPSF2	-0.025131
	CPNE1			0.0502966
	CPNE5		-0.0931599
	UBA5	-0.0251476	0.040054
	CR2		-0.433294
	CRTC2		-0.08799
	CRYBG3			-0.0390211
	ZHX1	-0.02515
	CTA-250D10.23		-0.317446
	CTB-55O6.12		-0.113796
	CTC-479C5.12		-0.0845356
	CTD-2207O23.3		-0.414845
	CTD-2587M2.1	0.0760723
	CTDSP1	0.0371034		0.0420569
	CTDSP2	0.0347969	-0.0510626	0.0467721
	RPS6KC1	-0.0251507
	CUEDC2		-0.0490817
	IPO8	-0.0252147
	LARP1B	-0.0253563	0.0438695	-0.033097
	CUL9	0.0380277
	ROCK1	-0.0254163		-0.029177
	CXCR4		-0.181944
	CXCR5		-0.38891
	CYB561A3	0.0391142
	CYB561D1		-0.0426137	0.0411436
	CYFIP2		-0.0919035
	CYTH1		-0.0368872
	CYTH2		-0.0520351
	CYTH4	0.0660972
	DAGLB	0.0313317
	DALRD3	0.0328774		0.041827
	DARC		-0.146577
	DAXX		-0.0419512	0.0328523
	DOCK7	-0.025458
	DBI		0.0703576
	DCAF11			0.0354813
	DCAF8	0.0208197
	DCTN1	0.0215885	-0.0384659	0.0324439
	DDB1			0.0307663
	ATG3	-0.0254642
	MED4	-0.025466
	DENR	-0.0254759
	DDX39B		-0.0318399	0.0325159
	RBM27	-0.0255111		-0.0259145
	ARFGEF1	-0.0257368
	HDAC2	-0.0257795
	DHPS		-0.0433387
	DHX16	0.0269465
	UBXN4	-0.0257877
	DHX38			0.0330309
	KPNA1	-0.0258712
	PBRM1	-0.0258807
	DLGAP1		0.209624
	DDX18	-0.0259562
	DNAAF2		0.0507648
	DNAH1	0.053561
	BDP1	-0.0259759
	DNAJC17	0.0282204
	TMF1	-0.0260019	0.0331883
	NAA20	-0.0260146
	DNAJC25		0.0732161
	NOL10	-0.0260474
	CNOT11	-0.026133
	FBXO11	-0.0262766
	CUL2	-0.0262851
	DPF2	0.0291746	-0.0572766
	DPH7	0.0378605
	DPM1		0.0547599
	DPM3				0.175485
	TUG1	-0.0263457
	DTX1		-0.238445
	DZIP1L	0.0634623
	EDC4	0.0327383
	DDX1	-0.0263805	0.0371103
	EEF2K			0.0731172
	EFTUD2			0.027626
	EHD3		-0.110772
	PALB2	-0.0264392
	RAB6A	-0.0264954
	RIF1	-0.026791		-0.0338892
	PRPF40A	-0.0270211	0.0373516	-0.0302291
	ELMO2		-0.0471945
	ELOVL5		-0.108449
	GCC2	-0.0270407
	CLTC	-0.0270913
	ENDOG		0.0938183
	EPHA10	0.0466627
	TDG	-0.0272742
	RFWD3	-0.0273075
	ERAL1			0.0379242
	ERBB2	0.0422935
	ERBB3	0.0439675
	ERCC3		-0.0326697	0.0270919
	AIDA	-0.0273745
	ERGIC3			0.0329466
	PRRC1	-0.0274993
	ESCO1			-0.0304889
	PTPN11	-0.02762
	EXOC3	0.0244059
	EXOC7	0.027873		0.0388258
	EZH1	0.0320021			-0.0735523
	FADS3		-0.144868
	XPOT	-0.0276547
	FAIM3		-0.205458
	VPS29	-0.0276632
	FAM117A		-0.0713832
	FAM129C		-0.392691
	FAM134A	0.0357698		0.0425257
	FAM134C	0.0249006		0.0289795
	HSPA4	-0.0276873
	IPO11	-0.0277833
	GOLGA5	-0.0280053
	MYSM1	-0.0281867
	FAM50B			-0.107898
	FAM53C			0.0332903
	THUMPD3	-0.0282905
	FANCL		0.0442884
	FAR2		0.0557078
	MPHOSPH10	-0.0283648
	CSTF3	-0.0284816
	FBXO22		0.0454639
	FBXO31	0.0364099
	FBXO42	0.0184461
	FBXO44		-0.11105
	FBXO45		0.0405611
	FCAMR		-0.250543
	FCER2		-0.302755
	FCRL1		-0.351988
	FCRL2		-0.198495
	FCRLA		-0.30002
	FDCSP		-0.536275
	FECH		0.0455987
	SMEK2	-0.0285063
	FGD3		-0.114947
	FKBP15		-0.0333639
	FKBP1C		-0.191701
	DNTTIP2	-0.0285642
	ZNF562	-0.0286545
	FLAD1			0.0384669
	FLOT1		-0.0382547
	FLOT2		-0.0579787
	FLVCR1		0.0935354
	FNTB			0.0362855
	FOXP1		-0.0398758
	FTL	0.0406513
	FUK	0.0428643
	FASTKD2	-0.0286752	0.0423705
	FXR2	0.0253566
	FYCO1		-0.0438039
	GADD45A			-0.0671629
	NIPBL	-0.0287072
	GALT			0.0409898
	BRI3BP	-0.0287409
	GMPS	-0.0288165
	GBA			0.0410451
	GBA2	0.0311883		0.0415892
	EMC7	-0.028948
	GCSAM		-0.201596
	GDI1		-0.0496372
	GFOD2	0.0278132
	ZC3H13	-0.0290355
	GGA2		-0.0584907
	GGCT		0.0752286
	GINM1		0.055392
	TMEM68	-0.029039
	GJB1			0.0518828
	GLDN					-0.457706
	GLRX5		0.0425608
	GLUD1		0.048849
	GMPPA			0.0387205
	CKAP5	-0.0290726
	GNAS		-0.0330398
	CEBPZ	-0.0290939
	ROCK2	-0.029151	0.0483109
	TIMM23	-0.0291588
	TOP2B	-0.0293872
	VKORC1L1	-0.0293939	0.047283
	GOSR2			0.0286436
	GPN2	0.0258709
	GPS2	0.0358507
	GPSM3		-0.108583
	GRAP		-0.196938
	GRB7	0.0648207
	GSTO1		0.0660171
	GTF2F2		0.0632769	-0.040578
	GTF2H5		0.0597778
	GTF3C2			0.0469847
	HAUS1		0.0573302
	HAUS6			-0.0388067
	ADAM10	-0.029501
	UCHL5	-0.0296281
	CCDC47	-0.0296482
	HDAC5	0.0518497
	HDAC6	0.0272401
	HECTD1		0.0300181
	FER	-0.0296613
	HEMK1		-0.0490619
	HEXB		0.0499232
	HIC1			-0.127562
	HINFP	0.0365889
	HINT1		0.0554912
	HINT2			0.0456456
	HIST1H2AI		0.137833
	HIST1H2AJ		0.147649
	HIST1H3F		0.108401
	HIST1H4I		0.167866		0.23447
	HIST2H3A		0.189462
	HIST2H4B		0.115613
	HIST3H2A		0.238241	-0.199409
	HLF			-0.144496
	METAP2	-0.0297326
	KIAA1598	-0.0297851
	HNF1A-AS1	0.0775299
	ATL2	-0.0299212
	CWC22	-0.0299365
	HPS1	0.0371951
	HSD17B14	0.092125
	TRNT1	-0.0300132
	ARHGAP5	-0.0300373
	DDX6	-0.0302032
	EEA1	-0.0302262		-0.0360865
	HYI	0.0553869
	IDE		0.0458618
	IFT74		0.0702317
	IGHMBP2	0.0425019
	IKBKB	0.0288186	-0.0442543
	IKBKE	0.0468015	-0.0734332
	IL17RE	0.041078
	IL21R		-0.232813
	IL23R		0.0877994
	IL27RA		-0.118985
	IL2RG			0.0822526
	IL4R	0.0317757
	IMPA2		0.0615566
	IMPG2		-0.126987
	ING4	0.040955
	INPP5K	0.0326871
	INSL5			0.608816
	INTS3		-0.0457387		-0.0604992
	ZNF770	-0.0303523
	IP6K1	0.0346174		0.0369015
	PDS5B	-0.0304196
	FAM206A	-0.0304571	0.0432579
	ISCA2		0.0439561
	NUCKS1	-0.030495
	IST1	0.0232369		0.0369108
	ITFG1		0.045739
	ITFG2		-0.0487878
	ITGB1		0.0390079
	ITGB2-AS1		-0.216126
	KCTD2	0.0346576		0.0384762
	TRIP11	-0.0306633
	KDM4A			0.0364253
	KDM5C	0.0249052	-0.0335317
	BCCIP	-0.0307127
	KIAA0040		-0.0513665
	KIAA0100			0.0260167
	KIAA0125		-0.14733
	SCAF11	-0.0307286		-0.0311568
	KIAA0922		-0.113437
	KRR1	-0.0307926
	BLZF1	-0.0308018
	DHX29	-0.0308028	0.0451138
	TRIM24	-0.0308374
	YWHAB	-0.031173
	TMEM87B	-0.0312842
	RPAP3	-0.0313987		-0.0385158
	SLC38A1	-0.0314249		-0.0383442
	KLC4	0.0351589
	KLHDC8B	0.060234
	KLHL21	0.0446177
	SRP19	-0.0314405
	RINT1	-0.0316178
	LEO1	-0.0316984
	RAD18	-0.0317477
	ZMPSTE24	-0.0319502
	SSR1	-0.0319932
	KRT19		0.0903854
	RAD21	-0.0320334
	PLAA	-0.0320726
	LCAT	0.0735087
	LCN15		0.379678			-0.385185
	LDB1	0.0330678	-0.0475577
	C8orf76	-0.0321225
	LETMD1	0.022841
	LGALS3		0.0691661
	LIMD2		-0.170909
	LINC01004			-0.0760744
	SMC3	-0.0321615		-0.0344633
	LPCAT4			0.0475715
	LRFN4			-0.117797
	LRR1		0.0595941
	LRRC26			-0.247977
	LRRC37B		-0.0591323
	HMGXB4	-0.0321743
	LRSAM1	0.0413968
	LSM3		0.0631077
	LSM5		0.0575259
	LSM7			-0.0570586
	LTBP1	0.0411769
	LTF		-0.339128
	LZIC		0.0391344
	MAF1	0.0325111
	MAGOHB		0.0562225
	QSER1	-0.0322657
	MAN2A1		0.0397683
	MAP3K3	0.0324251
	MAP4K1		-0.140019
	RANBP2	-0.0322786		-0.0343672
	RAD50	-0.0324143
	MAU2	0.0410206
	UTP11L	-0.032545
	KIF5B	-0.0326354		-0.0341936
	MCUR1		0.044612
	MEA1	0.0347043
	MED18			0.0405484
	MED24			0.0363519
	UTP20	-0.0326732
	MEI1		-0.123952
	PSME4	-0.0327759
	MEPCE	0.0263202
	USP1	-0.0327931
	METTL13			0.0349681
	METTL22	0.0375701
	MFAP3		0.0362513
	MFSD1		0.0460069
	TM9SF3	-0.0328886
	MINPP1		0.0593383	-0.0548167
	MIS18A		0.0769868
	EPRS	-0.0329669
	MMS19	0.0239505	-0.0355237	0.0300544
	THOC7	-0.0330471
	MOB2	0.0353018
	MOB4		0.048893
	MORC2		-0.0530335
	MPC1		0.062033
	MPC2		0.0641493
	MPDU1			0.0485351
	MRPL19	-0.0330657	0.043186
	MPV17	0.0323786		0.0464113
	MRPL13		0.0692599
	MRPL15		0.0514726
	KIAA0020	-0.0331728
	MRPL33		0.0857836
	MRPL34			-0.0630213
	MRPS22		0.0496758
	MRPS35		0.0502818
	MRPS36		0.0747947
	CPD	-0.0333443
	MSL3		-0.0399577
	MTCH1	0.0299066		0.0405759
	MTFMT		0.0442888
	SETD7	-0.033439
	MTHFR	0.0334392
	MTMR14	0.0338731	-0.0365803	0.0361004
	MTMR2		0.0718751
	MTMR3			0.0304281
	MTRNR2L1		-0.754993	-1.00463
	KIAA0232	-0.03355
	MYEOV2		0.0907923
	MYO1G		-0.113053
	SSB	-0.0340393	0.051557	-0.042513
	MTX2	-0.0341121
	FUT4	-0.0341372
	SMNDC1	-0.0344128
	NAA50		0.0513498
	NAB2	0.0671148
	NAE1		0.0524432
	NAGK	0.0428092	-0.0500145
	NAPA-AS1		-0.0991073
	NAPSA	0.0766182
	NDNL2		-0.044223
	NDUFA1		0.0705281
	TMEM194A	-0.0344255
	SOCS4	-0.0347066
	NDUFB5		0.0478187
	NDUFB6		0.0876509
	NDUFC1		0.0786015	-0.0477903
	NDUFC2		0.0492235
	NDUFS6		0.0549399
	NECAP2	0.0293785	-0.0384141
	NEK8	0.0479062		0.0573161
	GALNT7	-0.0349949
	NFKB2		-0.0920596
	NFU1		0.0560235
	NGEF	0.0388865
	NICN1	0.042074
	ERP44	-0.035097
	ACTR2	-0.0351168
	FKBP3	-0.0351216
	DNAJC2	-0.0352009		-0.0393404
	NUDT9	-0.0352202
	NPRL2	0.0278715
	NPTX2	0.202999
	MSH6	-0.0352802
	NRBP1			0.0255582
	NRF1			0.0337102
	NT5DC1		0.04306
	AGPS	-0.0352831
	YAE1D1	-0.0353045
	NUDCD3		-0.0366492
	DNAJC3	-0.0353728
	SHFM1	-0.0355481
	KIF2A	-0.035614
	SYNCRIP	-0.0357236
	NUP54		0.0440355
	OCRL		0.0374785
	OGG1	0.032243	-0.0477774
	OPA1		0.0425136
	PUS7L	-0.0357308
	ORMDL3			0.0322646
	OSTC		0.0611591
	OTUD5	0.0299589	-0.0429077
	OXA1L			0.0275645
	P2RX5		-0.287247
	P2RY8		-0.130795
	EPT1	-0.035907
	KRAS	-0.0360664
	EIF2S2	-0.0361605
	PARP12			0.0490879
	PTGES3	-0.0362036
	PARP6		-0.0531216
	PATL2		-0.108052
	PAX5		-0.399923
	BRCC3	-0.0363179	0.0464297
	EIF3J	-0.0363791		-0.0385429
	PCED1A	0.0475145
	PCIF1		-0.0625409
	PDCD5		0.0533227
	PDF		0.187654
	KPNA3	-0.036454
	BZW1	-0.0365841
	PSME3	-0.0366027
	PEPD					0.137862
	PER1			-0.123046
	PER3		0.14278	-0.128473
	PET117		0.055621
	PFDN4		0.0862203
	PGPEP1	0.0316138
	PGRMC1		0.0492691
	PGS1	0.0335047
	PHYH		0.0699291
	PI4K2A	0.0280371
	PI4KB		-0.0387086
	PIBF1			-0.0451837
	PIGO			0.0423742
	PIGS			0.0349087
	KCTD6	-0.0366062
	PIGX		0.0519147
	ORC5	-0.0367683
	ETF1	-0.0369544	0.0491313
	PLA2G15	0.0435665
	PLA2G6	0.0466592
	STRAP	-0.0370716
	PLB1					-0.216524
	PLCG2		-0.107004
	PLD2	0.0349457
	PLEKHG6	0.0453469
	PLEKHO2	0.0535835
	NOL7	-0.0372082	0.0477431	-0.0498725
	PLXDC2			-0.0583083
	HOOK1	-0.0372974	0.0748882
	TARS	-0.0373032
	POLDIP3		-0.0360885	0.0345721
	POLK			-0.037712
	POLL	0.0298363
	NDUFAF4	-0.0373239	0.059816
	SEC24A	-0.0374915
	POLR2L			-0.06903
	POU2F2		-0.183279
	PPA2		0.0692366
	PPCS		0.0463964
	PPFIBP2	0.0296078		0.0400956
	PPIL4			-0.0413307
	PPP1R16B		-0.129902
	PPP1R18		-0.101052
	PARP2	-0.0375087
	PPT2-EGFL8			0.105209
	PREB			0.0436818
	PRICKLE4	0.0463809
	PRMT2	0.0238052
	PRMT7	0.0375095
	ISOC1	-0.0376532
	PRPF40B		-0.0617036
	PAK2	-0.0376637
	PRR15L			0.0575186
	LLPH	-0.037682
	PRRX1		-0.227965
	PRSS3			0.062892
	PSD4			0.0471742
	PSEN2			0.0448677
	PSKH1			0.0468877
	MYO6	-0.0379473
	PSMD6		0.0414994
	MOB1B	-0.037963
	MFSD6	-0.038338
	PTGDS		-0.258492
	PPP2R5E	-0.0383634
	PTK2B			0.0442656
	KIF21A	-0.0385876
	ST7	-0.0386805
	PTPN6		-0.0658269
	PTPRH			0.0536518
	PTS		0.0581776
	PUM1		-0.032948
	BRIX1	-0.0386983
	PVRIG		-0.341935
	PYGO2		-0.0348688
	QRICH1		-0.0292122
	UBE2K	-0.038803
	RAB11FIP4			0.0396369
	RAB17	0.0479117
	GOLGA4	-0.0389184	0.0513416	-0.0400465
	RAB42	0.0892336
	FAM35A	-0.0394479	0.0585948
	LARP4	-0.0395461
	RABGGTA	0.0356704
	TLK1	-0.0398711
	LRRC8B	-0.0400278
	PAICS	-0.0403915
	RAF1			0.0275341
	RAMP2		-0.114823
	RAMP3		-0.144733
	NDUFAB1	-0.0407462	0.0767502
	RP11-121C2.2	-0.0410544
	SNRPD1	-0.0412186
	SGCB	-0.0415907
	EIF2S1	-0.0417713	0.0507589
	RBM34		0.0404512
	RBM4	0.0240875	-0.0340878	0.0286558
	RBM45			-0.0394441
	RBM4B	0.0323878	-0.0390548
	RBP5		-0.141508
	BARD1	-0.0420005
	SEC63	-0.0421057
	RFX5		-0.0546078
	RHOC	0.0376905
	RHOH		-0.149964
	RIC8A			0.0283392
	CCDC18	-0.0423122	0.0654116
	NOSTRIN	-0.0426749
	RMDN1		0.045401
	UCHL3	-0.0430047	0.0729903
	RN7SL1	0.0534815
	RNF10			0.0392492
	RNF122	0.0603594	-0.108186
	RNF123	0.0349524
	RNF167		-0.0428875
	RNF181			0.0439599
	RNF220	0.0274875	-0.0380355	0.0375765
	RNF31	0.0393432
	RNF5			0.0432786
	FAM98B	-0.0432639
	CBX5	-0.0433339
	ROMO1		0.0856046		0.122676
	MBTPS2	-0.0433906
	RP11-14N7.2	0.0928158
	RP11-304L19.5			-0.106364
	RP11-348N5.7	0.108313
	RP11-488C13.5		-0.0739903
	RP11-582J16.5	0.0496412		0.0625176
	RP11-69E11.4	0.0798907
	RP11-77H9.2	0.061276
	RP4-758J24.5		0.102042
	RP5-1180C10.2				-0.102946
	RP5-966M1.6		-0.150389
	RPAIN	0.0281516
	SLC31A1	-0.0437822
	RPF1			-0.0415815
	RPS26	0.0726558
	EIF5B	-0.0438963
	TMEM126A	-0.0441922	0.0714084
	GARS	-0.0443756
	RTCA		0.0429539
	RWDD1		0.0537847	-0.0409884
	RXRB			0.0321421
	S100A6		0.0911912
	S1PR1		-0.135678
	SAC3D1		0.0862725
	SAPCD2		0.121805
	SAR1B		0.0437807
	GFPT1	-0.0447323
	DNAJC10	-0.0452244
	SCCPDH		0.0604085
	SCO1				0.0744861
	PSMD12	-0.0454837
	SDF2			0.0329631
	PITPNB	-0.0454893
	ARHGEF26	-0.0456733		-0.0684685
	SEC61G		0.0799581
	PDIA3	-0.0463536
	SUV39H2	-0.0467067
	SELP		-0.141554
	SULT1B1	-0.0467124
	SERPINA3		-0.315611
	SKA2	-0.0469255
	SETD9		0.106074	-0.103106
	VPS26A	-0.0471235
	SGK3			-0.038639
	FAHD1	-0.0472922	0.0813549
	HSPH1	-0.0474091
	SHC1			0.0300258
	SHF		-0.0970016
	PNPT1	-0.0478159	0.0596413
	SIRT2	0.0353479
	RMI1	-0.0478971
	GNPNAT1	-0.0484764
	SKIV2L	0.0320177
	SLC12A6		-0.042103	0.0447909
	SLC1A2		-0.343019
	SLC25A28		-0.0778874	0.0605358
	SLC26A1			-0.171232
	SLC26A6	0.0433842
	PNO1	-0.048814
	SLC35E2B		-0.056551
	SLC37A4			0.0417587
	SMC4	-0.0502198
	SLC41A1		-0.0925087
	SMAD3		-0.0626136
	SMAP2		-0.0509568
	MCM6	-0.0503863
	SMC2	-0.050658
	BRCA1	-0.0507974
	DBF4	-0.0508912
	SMC6			-0.0439891
	DDX21	-0.0509269
	SMG5			0.040511
	SNRPF	-0.050966
	SMOX		-0.107283
	SMPD2	0.0418625
	SNORD3C			-0.978059		1.38112
	NAA15	-0.0510549
	GAR1	-0.0534652
	SNX14		0.0436456
	SNX22		-0.2987
	SNX29P2		-0.129397
	SNX33	0.0350152
	SNX7		0.0505179
	USP14	-0.0537232
	SPIDR	0.0214751
	SPRYD4			0.0418705
	SRFBP1			-0.0438744
	ATAD5	-0.0540819
	SRPR		-0.0424964
	CKAP2	-0.0556911
	DONSON	-0.0562325
	ST6GAL1		-0.0745323
	HELLS	-0.057304
	STAP1		-0.213002
	STARD5			0.0448692
	STAT5B		-0.0381492
	STAT6	0.0329675	-0.0442557	0.0422744
	STK11IP	0.0398018
	STK25	0.0345033
	STK36	0.0329458			-0.0759982
	STK38L		0.0454612
	KNSTRN	-0.0581797
	STRIP1	0.0284102		0.0356103
	STT3B		0.0441493
	STX5		-0.0383092
	SUGP1	0.0250435
	C18orf54	-0.0583149
	RRS1	-0.0590709		-0.076121
	SUPT7L		-0.0236644
	POLQ	-0.0596236
	SV2B		-0.21722
	SYDE2		0.0441542
	C12orf5	-0.0600876
	GINS1	-0.0605507
	TAF10		-0.050236	0.0394647
	PLK4	-0.061145
	TAF8	0.0242655
	TAGAP		-0.110662
	TARBP2	0.0340283
	KIF15	-0.0617557
	TBC1D12		0.0594331
	TBC1D13			0.0382046
	TBC1D17	0.0467625
	TBCA			-0.0521828
	TCEAL3			-0.0827633
	TCERG1			-0.0281043
	TCF25	0.0265664
	TCL1A		-0.714332
	TCTA			0.0436097
	NUCB2	-0.0622045
	TESK2			0.0565689
	PIGW	-0.0633589
	TGIF2		-0.099545
	THOC5	0.0296223	-0.0323892	0.0386685
	KIAA1524	-0.0639324
	THTPA		-0.0735891
	DEPDC1B	-0.0640587
	TIGIT		-0.150108
	TIMM10B			-0.0332056
	ELOVL6	-0.0641835
	TIMM8B		0.0637226
	HSPA5	-0.0642215
	ZNF165	-0.0644692
	TMA7		0.0486917
	TMEM101			0.0461057
	BRCA2	-0.0653534	0.0810017
	TMEM135		0.0481318
	TMEM140		-0.0985922
	TMEM150A	0.0502039
	TMEM179B			0.041906
	TYMS	-0.0656003
	TMEM234	0.0329469
	TMEM55B			0.0365975
	TMEM63A		-0.0569875
	TMEM63B			0.0427445
	HSPA4L	-0.0660391
	SGOL1	-0.0660413
	TPX2	-0.0660425
	TMUB2	0.0262585
	TNF		-0.194063
	TNFRSF13C		-0.286539
	TNIP1	0.0357381	-0.0469757	0.0410469
	TNS3	0.0333992		0.0408215
	TOE1	0.0380995
	TOM1L1		0.0448566
	TOMM70A		0.0389056
	FKBP5	-0.0666908
	ASPM	-0.0672773
	TOP3B	0.0387374
	TOPORS			-0.0289389
	PTP4A1	-0.0679451
	TRAF4	0.0376896		0.0420789
	TRIB3			-0.112076
	TRIM11	0.0302039
	MELK	-0.0680264
	CASC5	-0.068479
	DIAPH3	-0.0692835
	NR1D2	-0.0693961		-0.111671
	TSC1		-0.0415302
	TSN		0.037619
	TSPAN33		-0.0920895
	TSTD3		0.0859627
	TTC12		-0.0583935
	TTC22	0.0514096
	TTC31	0.0307197
	CDCA2	-0.0695975
	TUBG2	0.0613564
	CLSPN	-0.0703115
	TUSC2		-0.0508429	0.0402642
	TXNDC17		0.0798504
	TXNL1		0.0349683	-0.0294101
	TXNL4A		0.0424336
	TTK	-0.0705379
	U73166.2	0.0666468
	KIF20B	-0.0719211
	UBA7			0.0658389
	UBE2D2		0.0419363
	CCDC150	-0.072609
	UBE2Z			0.0248327
	TOP2A	-0.073102
	UBQLN2		-0.0462326
	ARHGAP11A	-0.0734585
	FAM169A	-0.075515
	SKA3	-0.0758301
	UGGT2			-0.0509469
	UQCR11		0.0664682
	UQCRB		0.0571113
	UQCRQ		0.0543773
	URM1			0.0441509
	USF1	0.0308191		0.0446832
	USF2	0.029366
	USHBP1	0.10417
	C11orf82	-0.0787704
	USP11		-0.0656426
	CENPF	-0.0792848
	KIF11	-0.0794761
	SGOL2	-0.080584
	DLGAP5	-0.0808492
	FAM111B	-0.0833442
	VAMP1		-0.139416
	VKORC1		-0.0425737
	CKAP2L	-0.0844149
	VMAC	0.0548207
	VPREB3		-0.422566
	VPS11	0.0224844		0.0304233
	VPS16	0.0431815
	CENPW	-0.0850375
	MKI67	-0.085905
	VPS39			0.0276567
	VPS52		-0.0307983
	VPS54		0.0384353
	WAC-AS1		0.0547058
	WASH4P	0.0460638
	WBP1	0.0410147	-0.061652	0.0468888
	WDFY4		-0.15404
	WDR25	0.0337857
	WDR37	0.0216247		0.0310396
	WDR45	0.0378789
	WDR83OS	0.0307597
	WIPI2	0.029738	-0.0367355
	XK		0.0485213
	ERCC6L	-0.0860395
	XRCC6BP1		0.0746818
	RRM2	-0.0863656
	YIPF3	0.0277361		0.0418852
	YME1L1		0.0381655
	TFRC	-0.0865661
	YWHAG				0.0558092
	YY1AP1		-0.0270958
	ZBTB18		-0.0425985
	ZBTB22	0.0344482
	ZBTB3	0.048181
	ZBTB39		-0.0478906
	ZBTB40		-0.0372443
	ZBTB48	0.051128
	ZC3H10	0.0353489	-0.0517905
	ZC3H12D	0.0578891
	HMMR	-0.0875852
	ZC3HC1			0.0403872
	ZDHHC3			0.0255077
	ZFAND2B	0.0334137
	ZFAT		-0.147786	0.155475
	ZFYVE1	0.0303844		0.0373087
	ZFYVE16		0.0403937
	ZFYVE26	0.0293114	-0.0513952
	ZFYVE27	0.0362839
	CENPE	-0.0890451
	ZHX2		-0.0705319
	AC066593.1	-0.0919023
	ZMYM3		-0.0475639
	ZMYND15	0.0921093
	ZNF146			-0.0311235
	MTFR2	-0.0935689
	SYNM	-0.122942
	ZNF260			-0.0430041
	ZNF333	0.0392592
	ZNF346		-0.0506694
	ZNF354A			-0.0547931
	ZNF354B			-0.0490386
	ZNF394	0.0266353
	ZNF395	0.032906
	ZNF480			-0.0365269
	ZNF496	0.0335969
	ZNF503			-0.0991135
	HBA2	-0.179553		-0.207725
	ZNF564		0.0440413	-0.0376778
	ZNF646	0.0330389
	ZNF720			-0.0392458
	HBA1	-0.187267
	ZNF799		0.0397511
	ZNF823		0.0501617
	ZSCAN25	0.0248362
	ZSWIM1		-0.0399175
	ZSWIM3	0.0447028
	ZSWIM5			0.0500052
	ZSWIM8	0.0364156

## Sheet: Suppl_Table4_PA_bluefish
	Supplemental Table S4. Results of Reactome based functional analysis for the food group blue fish.
	Reactome ID	Description	GeneRatio	BgRatio	p-value	Genes	Count
*	R-HSA-69620	Cell Cycle Checkpoints	30/260	293/10554	2.88659e-11	CENPE/ERCC6L/SGO2/CENPF/CLSPN/KNL1/SGO1/DBF4/BRCA1/MCM6/RMI1/SKA2/PSMD12/BARD1/PPP2R5E/ORC5/PSME3/BRCC3/KIF2A/SEM1/PSME4/RAD50/RANBP2/YWHAB/CKAP5/MAPRE1/SEH1L/AHCTF1/NUP160/COP1	30
	R-HSA-68877	Mitotic Prometaphase	24/260	198/10554	9.51496e-11	CENPE/ERCC6L/SGO2/CENPF/KNL1/SGO1/TUBG2/PLK4/SMC2/SMC4/SKA2/PPP2R5E/KIF2A/RANBP2/SMC3/RAD21/PDS5B/CKAP5/MAPRE1/SEH1L/AHCTF1/NUP160/DCTN1/PDS5A	24
	R-HSA-2500257	Resolution of Sister Chromatid Cohesion	19/260	124/10554	1.61885e-10	CENPE/ERCC6L/SGO2/CENPF/KNL1/SGO1/SKA2/PPP2R5E/KIF2A/RANBP2/SMC3/RAD21/PDS5B/CKAP5/MAPRE1/SEH1L/AHCTF1/NUP160/PDS5A	19
	R-HSA-2467813	Separation of Sister Chromatids	23/260	188/10554	1.97715e-10	CENPE/ERCC6L/SGO2/CENPF/KNL1/SGO1/SKA2/PSMD12/PPP2R5E/PSME3/KIF2A/SEM1/PSME4/RANBP2/SMC3/RAD21/PDS5B/CKAP5/MAPRE1/SEH1L/AHCTF1/NUP160/PDS5A	23
	R-HSA-68882	Mitotic Anaphase	23/260	199/10554	6.22443e-10	CENPE/ERCC6L/SGO2/CENPF/KNL1/SGO1/SKA2/PSMD12/PPP2R5E/PSME3/KIF2A/SEM1/PSME4/RANBP2/SMC3/RAD21/PDS5B/CKAP5/MAPRE1/SEH1L/AHCTF1/NUP160/PDS5A	23
	R-HSA-2555396	Mitotic Metaphase and Anaphase	23/260	200/10554	6.88034e-10	CENPE/ERCC6L/SGO2/CENPF/KNL1/SGO1/SKA2/PSMD12/PPP2R5E/PSME3/KIF2A/SEM1/PSME4/RANBP2/SMC3/RAD21/PDS5B/CKAP5/MAPRE1/SEH1L/AHCTF1/NUP160/PDS5A	23
	R-HSA-68886	M Phase	32/260	393/10554	2.24674e-09	CENPE/ERCC6L/SGO2/CENPF/KNL1/SGO1/TUBG2/PLK4/SMC2/SMC4/SKA2/PSMD12/MAU2/PPP2R5E/PSME3/KIF2A/SEM1/PSME4/RANBP2/SMC3/RAD21/BLZF1/PDS5B/CKAP5/NIPBL/MAPRE1/SEH1L/AHCTF1/NUP160/NUP153/DCTN1/PDS5A	32
	R-HSA-141424	Amplification of signal from the kinetochores	15/260	96/10554	1.09795e-08	CENPE/ERCC6L/SGO2/CENPF/KNL1/SGO1/SKA2/PPP2R5E/KIF2A/RANBP2/CKAP5/MAPRE1/SEH1L/AHCTF1/NUP160	15
	R-HSA-141444	Amplification of signal from unattached kinetochores via a MAD2 inhibitory signal	15/260	96/10554	1.09795e-08	CENPE/ERCC6L/SGO2/CENPF/KNL1/SGO1/SKA2/PPP2R5E/KIF2A/RANBP2/CKAP5/MAPRE1/SEH1L/AHCTF1/NUP160	15
*	R-HSA-2470946	Cohesin Loading onto Chromatin	6/260	10/10554	4.08064e-08	MAU2/SMC3/RAD21/PDS5B/NIPBL/PDS5A	6
	R-HSA-5663220	RHO GTPases Activate Formins	17/260	138/10554	4.49245e-08	CENPE/ERCC6L/SGO2/CENPF/DIAPH3/KNL1/SGO1/SKA2/PPP2R5E/RHOC/KIF2A/RANBP2/CKAP5/MAPRE1/SEH1L/AHCTF1/NUP160	17
	R-HSA-69618	Mitotic Spindle Checkpoint	15/260	112/10554	9.2631e-08	CENPE/ERCC6L/SGO2/CENPF/KNL1/SGO1/SKA2/PPP2R5E/KIF2A/RANBP2/CKAP5/MAPRE1/SEH1L/AHCTF1/NUP160	15
*	R-HSA-6811442	Intra-Golgi and retrograde Golgi-to-ER traffic	19/260	200/10554	4.71848e-07	CENPE/KIF11/KIF20B/KIF15/PLA2G6/GOLGA4/KIF21A/KIF2A/KLC4/KIF5B/RINT1/TRIP11/GOLGA5/GCC2/TMF1/ARFGAP2/GOSR1/MAN1A2/DCTN1	19
	R-HSA-68884	Mitotic Telophase/Cytokinesis	6/260	14/10554	5.36916e-07	MAU2/SMC3/RAD21/PDS5B/NIPBL/PDS5A	6
	R-HSA-195258	RHO GTPase Effectors	24/260	316/10554	9.24072e-07	CENPE/ERCC6L/SGO2/CENPF/DIAPH3/KNL1/SGO1/SKA2/PPP2R5E/RHOC/PAK2/KIF2A/KLC4/ACTR2/KIF5B/RANBP2/YWHAB/ROCK2/CKAP5/ROCK1/MAPRE1/SEH1L/AHCTF1/NUP160	24
	R-HSA-194315	Signaling by Rho GTPases	29/260	444/10554	1.49202e-06	CENPE/ERCC6L/SGO2/CENPF/ARHGAP11A/DIAPH3/KNL1/SGO1/DEPDC1B/SKA2/ARHGEF26/NGEF/PPP2R5E/RHOC/PAK2/KIF2A/KLC4/ACTR2/KIF5B/RANBP2/YWHAB/ARHGAP5/ROCK2/CKAP5/ROCK1/MAPRE1/SEH1L/AHCTF1/NUP160	29
*	R-HSA-72203	Processing of Capped Intron-Containing Pre-mRNA	19/260	243/10554	8.67877e-06	SNRPF/SNRPD1/SMNDC1/THOC7/RANBP2/CWC22/THOC5/CSTF3/PRPF40A/DHX16/CPSF2/SUGP1/SEH1L/CD2BP2/POLR2D/NUP160/NUP153/HNRNPU/RBM17	19
*	R-HSA-199992	trans-Golgi Network Vesicle Budding	10/260	72/10554	9.68086e-06	TFRC/ARRB1/AP1G2/FTL/CPD/AP4M1/CLTC/AP3B1/PIK3C2A/GOLGB1	10
	R-HSA-421837	Clathrin derived vesicle budding	10/260	72/10554	9.68086e-06	TFRC/ARRB1/AP1G2/FTL/CPD/AP4M1/CLTC/AP3B1/PIK3C2A/GOLGB1	10
*	R-HSA-3371556	Cellular response to heat stress	11/260	88/10554	9.81375e-06	HSPA4L/HSPA5/HSPH1/PTGES3/DNAJC2/RANBP2/HSPA4/HDAC6/SEH1L/NUP160/NUP153	11
*	R-HSA-5693568	Resolution of D-loop Structures through Holliday Junction Intermediates	7/260	33/10554	1.25402e-05	BRCA2/BRCA1/RMI1/BARD1/RAD50/PALB2/SPIDR	7
	R-HSA-983169	Class I MHC mediated antigen processing & presentation	24/260	371/10554	1.48054e-05	HSPA5/PDIA3/PSMD12/KLHL21/LRSAM1/UBE2K/SEC24A/KCTD6/PSME3/FBXO31/ASB13/SEM1/RNF123/PSME4/TRIM11/IKBKB/ATG7/RNF220/CUL2/FBXO11/UBA5/UBE3A/CUL1/TRIP12	24
	R-HSA-5693537	Resolution of D-Loop Structures	7/260	34/10554	1.54622e-05	BRCA2/BRCA1/RMI1/BARD1/RAD50/PALB2/SPIDR	7
	R-HSA-5693554	Resolution of D-loop Structures through Synthesis-Dependent Strand Annealing (SDSA)	6/260	26/10554	3.20898e-05	BRCA2/BRCA1/RMI1/BARD1/RAD50/PALB2	6
	R-HSA-168276	NS1 Mediated Effects on Host Pathways	7/260	39/10554	3.97937e-05	KPNA3/RANBP2/KPNA1/SEH1L/KPNA4/NUP160/NUP153	7
	R-HSA-3371453	Regulation of HSF1-mediated heat shock response	9/260	68/10554	4.02663e-05	HSPA4L/HSPA5/HSPH1/DNAJC2/RANBP2/HSPA4/SEH1L/NUP160/NUP153	9
	R-HSA-168253	Host Interactions with Influenza Factors	7/260	41/10554	5.5771e-05	KPNA3/RANBP2/KPNA1/SEH1L/KPNA4/NUP160/NUP153	7
*	R-HSA-5663202	Diseases of signal transduction	23/260	378/10554	5.84981e-05	HDAC5/PSMD12/ARRB1/ERBB3/ERBB2/ARRB2/PPP2R5E/PSME3/KRAS/SEM1/PSME4/YWHAB/TRIM24/ADAM10/ATG7/PTPN11/HDAC6/HDAC2/AP3B1/POLR2D/APC/CUL1/RASA1	23
	R-HSA-432722	Golgi Associated Vesicle Biogenesis	8/260	56/10554	6.21478e-05	TFRC/ARRB1/FTL/CPD/CLTC/AP3B1/PIK3C2A/GOLGB1	8
	R-HSA-69481	G2/M Checkpoints	14/260	168/10554	6.80717e-05	CLSPN/DBF4/BRCA1/MCM6/RMI1/PSMD12/BARD1/ORC5/PSME3/BRCC3/SEM1/PSME4/RAD50/YWHAB	14
	R-HSA-983189	Kinesins	8/260	57/10554	7.07744e-05	CENPE/KIF11/KIF20B/KIF15/KIF21A/KIF2A/KLC4/KIF5B	8
	R-HSA-983168	Antigen processing: Ubiquitination & Proteasome degradation	20/260	309/10554	7.7468e-05	PSMD12/KLHL21/LRSAM1/UBE2K/KCTD6/PSME3/FBXO31/ASB13/SEM1/RNF123/PSME4/TRIM11/ATG7/RNF220/CUL2/FBXO11/UBA5/UBE3A/CUL1/TRIP12	20
	R-HSA-2682334	EPH-Ephrin signaling	10/260	92/10554	8.45176e-05	EPHA10/NGEF/PAK2/ACTR2/ADAM10/ROCK2/CLTC/ROCK1/AP2M1/RASA1	10
	R-HSA-8856688	Golgi-to-ER retrograde transport	12/260	131/10554	9.1299e-05	CENPE/KIF11/KIF20B/KIF15/PLA2G6/KIF21A/KIF2A/KLC4/KIF5B/RINT1/ARFGAP2/DCTN1	12
	R-HSA-2468052	Establishment of Sister Chromatid Cohesion	4/260	11/10554	0.000103624	SMC3/RAD21/PDS5B/PDS5A	4
	R-HSA-6811434	COPI-dependent Golgi-to-ER retrograde traffic	10/260	97/10554	0.000132349	CENPE/KIF11/KIF20B/KIF15/KIF21A/KIF2A/KLC4/KIF5B/RINT1/ARFGAP2	10
	R-HSA-69242	S Phase	13/260	161/10554	0.000169856	GINS1/MCM6/PSMD12/ORC5/PSME3/SEM1/PSME4/SMC3/RAD21/PDS5B/PDS5A/CUL1/RBBP4	13
	R-HSA-69275	G2/M Transition	14/260	194/10554	0.000311886	HMMR/CENPF/TPX2/TUBG2/PLK4/PSMD12/PSME3/SEM1/PSME4/CKAP5/MAPRE1/DCTN1/CUL1/RBBP4	14
	R-HSA-162909	Host Interactions of HIV factors	11/260	128/10554	0.000313429	PSMD12/PAK2/PSME3/SEM1/PSME4/RANBP2/KPNA1/SEH1L/AP2M1/NUP160/NUP153	11
	R-HSA-453274	Mitotic G2-G2/M phases	14/260	196/10554	0.00034638	HMMR/CENPF/TPX2/TUBG2/PLK4/PSMD12/PSME3/SEM1/PSME4/CKAP5/MAPRE1/DCTN1/CUL1/RBBP4	14
	R-HSA-6784531	tRNA processing in the nucleus	7/260	56/10554	0.000420104	FAM98B/RANBP2/XPOT/DDX1/SEH1L/NUP160/NUP153	7
	R-HSA-5693579	Homologous DNA Pairing and Strand Exchange	6/260	42/10554	0.000525574	BRCA2/BRCA1/RMI1/BARD1/RAD50/PALB2	6
	R-HSA-3108232	SUMO E3 ligases SUMOylate target proteins	13/260	181/10554	0.000532475	TOP2A/BRCA1/IKBKE/CBX5/RANBP2/SMC3/RAD21/TOP2B/TDG/HDAC2/SEH1L/NUP160/NUP153	13
	R-HSA-3108214	SUMOylation of DNA damage response and repair proteins	8/260	76/10554	0.000539912	BRCA1/RANBP2/SMC3/RAD21/TDG/SEH1L/NUP160/NUP153	8
	R-HSA-6802957	Oncogenic MAPK signaling	8/260	76/10554	0.000539912	ARRB1/ARRB2/KRAS/YWHAB/TRIM24/ATG7/AP3B1/RASA1	8
	R-HSA-72163	mRNA Splicing - Major Pathway	13/260	183/10554	0.000590983	SNRPF/SNRPD1/SMNDC1/CWC22/CSTF3/PRPF40A/DHX16/CPSF2/SUGP1/CD2BP2/POLR2D/HNRNPU/RBM17	13
	R-HSA-5693538	Homology Directed Repair	11/260	138/10554	0.000596938	CLSPN/BRCA2/POLQ/BRCA1/RMI1/BARD1/PARP2/BRCC3/RAD50/PALB2/SPIDR	11
	R-HSA-186763	Downstream signal transduction	5/260	29/10554	0.000638607	GRB7/KRAS/STAT6/PTPN11/RASA1	5
	R-HSA-6802952	Signaling by BRAF and RAF fusions	7/260	60/10554	0.000643493	ARRB1/ARRB2/KRAS/YWHAB/TRIM24/ATG7/AP3B1	7
	R-HSA-4615885	SUMOylation of DNA replication proteins	6/260	44/10554	0.000678759	TOP2A/RANBP2/TOP2B/SEH1L/NUP160/NUP153	6
	R-HSA-2990846	SUMOylation	13/260	187/10554	0.000724419	TOP2A/BRCA1/IKBKE/CBX5/RANBP2/SMC3/RAD21/TOP2B/TDG/HDAC2/SEH1L/NUP160/NUP153	13
	R-HSA-168271	Transport of Ribonucleoproteins into the Host Nucleus	5/260	30/10554	0.000751091	RANBP2/KPNA1/SEH1L/NUP160/NUP153	5
	R-HSA-6790901	rRNA modification in the nucleus and cytosol	7/260	62/10554	0.00078592	GAR1/PNO1/UTP20/UTP11/KRR1/MPHOSPH10/UTP14C	7
	R-HSA-2132295	MHC class II antigen presentation	10/260	121/10554	0.000794708	CENPE/KIF11/KIF15/SEC24A/KIF2A/KLC4/KIF5B/CLTC/AP2M1/DCTN1	10
	R-HSA-5693532	DNA Double-Strand Break Repair	12/260	166/10554	0.000818551	CLSPN/BRCA2/POLQ/BRCA1/RMI1/BARD1/PARP2/BRCC3/RAD50/PALB2/SPIDR/SMARCA5	12
	R-HSA-73894	DNA Repair	18/260	316/10554	0.000822082	CLSPN/BRCA2/POLQ/BRCA1/RMI1/BARD1/PARP2/BRCC3/MSH6/USP1/RAD50/OGG1/RAD18/TDG/PALB2/POLR2D/SPIDR/SMARCA5	18
	R-HSA-72172	mRNA Splicing	13/260	191/10554	0.000882388	SNRPF/SNRPD1/SMNDC1/CWC22/CSTF3/PRPF40A/DHX16/CPSF2/SUGP1/CD2BP2/POLR2D/HNRNPU/RBM17	13
	R-HSA-180910	Vpr-mediated nuclear import of PICs	5/260	32/10554	0.00101962	RANBP2/KPNA1/SEH1L/NUP160/NUP153	5
	R-HSA-453279	Mitotic G1-G1/S phases	11/260	149/10554	0.00112896	RRM2/TOP2A/TYMS/DBF4/MCM6/PSMD12/ORC5/PSME3/SEM1/CUL1/RBBP4	11
	R-HSA-5685942	HDR through Homologous Recombination (HRR)	7/260	67/10554	0.00125218	BRCA2/BRCA1/RMI1/BARD1/RAD50/PALB2/SPIDR	7
	R-HSA-69206	G1/S Transition	10/260	131/10554	0.00146204	RRM2/TYMS/DBF4/MCM6/PSMD12/ORC5/PSME3/SEM1/CUL1/RBBP4	10
	R-HSA-416572	Sema4D induced cell migration and growth-cone collapse	4/260	21/10554	0.00154751	ERBB2/RHOC/ROCK2/ROCK1	4
	R-HSA-176033	Interactions of Vpr with host cellular proteins	5/260	35/10554	0.0015478	RANBP2/KPNA1/SEH1L/NUP160/NUP153	5
	R-HSA-5685939	HDR through MMEJ (alt-NHEJ)	3/260	10/10554	0.00155989	POLQ/PARP2/RAD50	3
	R-HSA-191859	snRNP Assembly	6/260	52/10554	0.00166134	SNRPF/SNRPD1/RANBP2/SEH1L/NUP160/NUP153	6
	R-HSA-194441	Metabolism of non-coding RNA	6/260	52/10554	0.00166134	SNRPF/SNRPD1/RANBP2/SEH1L/NUP160/NUP153	6
	R-HSA-1169408	ISG15 antiviral mechanism	7/260	71/10554	0.00176189	KPNA3/RANBP2/KPNA1/SEH1L/KPNA4/NUP160/NUP153	7
	R-HSA-68949	Orc1 removal from chromatin	7/260	71/10554	0.00176189	MCM6/PSMD12/ORC5/PSME3/SEM1/PSME4/CUL1	7
	R-HSA-162906	HIV Infection	14/260	232/10554	0.00180445	PSMD12/PAK2/PSME3/SEM1/PSME4/RANBP2/KPNA1/SEH1L/SUPT16H/AP2M1/POLR2D/TAF7/NUP160/NUP153	14
	R-HSA-2262752	Cellular responses to stress	21/260	426/10554	0.00194605	FKBP5/HSPA4L/HSPA5/HSPH1/PSMD12/PSME3/PTGES3/SEM1/DNAJC2/PSME4/RAD50/RANBP2/HSPA4/HDAC6/CUL2/SEH1L/NUP160/NUP153/MAPK9/DCTN1/RBBP4	21
	R-HSA-1980143	Signaling by NOTCH1	7/260	73/10554	0.0020707	HDAC5/ARRB1/ARRB2/ADAM10/HDAC6/HDAC2/CUL1	7
	R-HSA-5693616	Presynaptic phase of homologous DNA pairing and strand exchange	5/260	39/10554	0.00253413	BRCA2/BRCA1/RMI1/BARD1/RAD50	5
	R-HSA-983231	Factors involved in megakaryocyte development and platelet production	11/260	166/10554	0.00267353	CENPE/KIF11/KIF20B/KIF15/CBX5/KIF21A/KIF2A/KLC4/KIF5B/HDAC2/DOCK7	11
	R-HSA-190873	Gap junction degradation	3/260	12/10554	0.00275718	MYO6/CLTC/AP2M1	3
	R-HSA-5688426	Deubiquitination	16/260	297/10554	0.00278994	CLSPN/USP14/BRCA1/PSMD12/ARRB1/UCHL3/BARD1/ARRB2/PSME3/BRCC3/SEM1/RNF123/PSME4/UCHL5/MYSM1/APC	16
	R-HSA-159231	Transport of Mature mRNA Derived from an Intronless Transcript	5/260	40/10554	0.0028389	RANBP2/CPSF2/SEH1L/NUP160/NUP153	5
	R-HSA-1169410	Antiviral mechanism by IFN-stimulated genes	7/260	78/10554	0.00302642	KPNA3/RANBP2/KPNA1/SEH1L/KPNA4/NUP160/NUP153	7
	R-HSA-400685	Sema4D in semaphorin signaling	4/260	25/10554	0.00302762	ERBB2/RHOC/ROCK2/ROCK1	4
	R-HSA-159234	Transport of Mature mRNAs Derived from Intronless Transcripts	5/260	41/10554	0.00316932	RANBP2/CPSF2/SEH1L/NUP160/NUP153	5
	R-HSA-381070	IRE1alpha activates chaperones	6/260	59/10554	0.00318673	HSPA5/GFPT1/SEC63/DNAJC3/SSR1/DCTN1	6
	R-HSA-168325	Viral Messenger RNA Synthesis	5/260	42/10554	0.00352658	RANBP2/SEH1L/POLR2D/NUP160/NUP153	5
	R-HSA-195253	Degradation of beta-catenin by the destruction complex	7/260	82/10554	0.00400855	PSMD12/PPP2R5E/PSME3/SEM1/PSME4/APC/CUL1	7
	R-HSA-69306	DNA Replication	9/260	127/10554	0.00411744	GINS1/DBF4/MCM6/PSMD12/ORC5/PSME3/SEM1/PSME4/CUL1	9
	R-HSA-5684996	MAPK1/MAPK3 signaling	14/260	254/10554	0.00411769	PSMD12/ARRB1/ERBB3/ERBB2/ARRB2/PPP2R5E/PSME3/KRAS/SEM1/PSME4/YWHAB/PTPN11/DLG1/RASA1	14
	R-HSA-1168372	Downstream signaling events of B Cell Receptor (BCR)	7/260	83/10554	0.00428803	PSMD12/PSME3/KRAS/SEM1/PSME4/IKBKB/CUL1	7
	R-HSA-72202	Transport of Mature Transcript to Cytoplasm	7/260	83/10554	0.00428803	THOC7/RANBP2/THOC5/CPSF2/SEH1L/NUP160/NUP153	7
	R-HSA-72306	tRNA processing	8/260	106/10554	0.00459233	FAM98B/EPRS/RANBP2/XPOT/DDX1/SEH1L/NUP160/NUP153	8
	R-HSA-168254	Influenza Infection	10/260	154/10554	0.00475759	KPNA3/DNAJC3/RANBP2/CLTC/KPNA1/SEH1L/POLR2D/KPNA4/NUP160/NUP153	10
	R-HSA-69002	DNA Replication Pre-Initiation	7/260	85/10554	0.00489095	DBF4/MCM6/PSMD12/ORC5/PSME3/SEM1/PSME4	7
	R-HSA-8951664	Neddylation	13/260	234/10554	0.0052584	PSMD12/KLHL21/UCHL3/KCTD6/PSME3/FBXO31/ASB13/SEM1/PSME4/CUL2/FBXO11/COP1/CUL1	13
	R-HSA-5693567	HDR through Homologous Recombination (HRR) or Single Strand Annealing (SSA)	9/260	132/10554	0.00530283	CLSPN/BRCA2/BRCA1/RMI1/BARD1/BRCC3/RAD50/PALB2/SPIDR	9
	R-HSA-5099900	WNT5A-dependent internalization of FZD4	3/260	15/10554	0.00539909	ARRB2/CLTC/AP2M1	3
	R-HSA-2454202	Fc epsilon receptor (FCERI) signaling	9/260	134/10554	0.00584491	PSMD12/PAK2/PSME3/KRAS/SEM1/PSME4/IKBKB/MAPK9/CUL1	9
	R-HSA-168333	NEP/NS2 Interacts with the Cellular Export Machinery	4/260	30/10554	0.00595734	RANBP2/SEH1L/NUP160/NUP153	4
	R-HSA-170822	Regulation of Glucokinase by Glucokinase Regulatory Protein	4/260	30/10554	0.00595734	RANBP2/SEH1L/NUP160/NUP153	4
	R-HSA-3928663	EPHA-mediated growth cone collapse	4/260	30/10554	0.00595734	EPHA10/NGEF/ROCK2/ROCK1	4
	R-HSA-5683057	MAPK family signaling cascades	15/260	293/10554	0.00597623	PSMD12/ARRB1/ERBB3/ERBB2/ARRB2/PPP2R5E/PAK2/PSME3/KRAS/SEM1/PSME4/YWHAB/PTPN11/DLG1/RASA1	15
	R-HSA-1169091	Activation of NF-kappaB in B cells	6/260	67/10554	0.00599703	PSMD12/PSME3/SEM1/PSME4/IKBKB/CUL1	6
	R-HSA-5663205	Infectious disease	18/260	382/10554	0.00639817	PSMD12/PAK2/PSME3/KPNA3/SEM1/DNAJC3/PSME4/RANBP2/CLTC/KPNA1/SEH1L/SUPT16H/AP2M1/POLR2D/TAF7/KPNA4/NUP160/NUP153	18
	R-HSA-5658442	Regulation of RAS by GAPs	6/260	68/10554	0.00644509	PSMD12/PSME3/KRAS/SEM1/PSME4/RASA1	6
	R-HSA-68867	Assembly of the pre-replicative complex	6/260	68/10554	0.00644509	MCM6/PSMD12/ORC5/PSME3/SEM1/PSME4	6
	R-HSA-69052	Switching of origins to a post-replicative state	7/260	90/10554	0.00667654	MCM6/PSMD12/ORC5/PSME3/SEM1/PSME4/CUL1	7
	R-HSA-4551638	SUMOylation of chromatin organization proteins	6/260	70/10554	0.00741344	CBX5/RANBP2/HDAC2/SEH1L/NUP160/NUP153	6
	R-HSA-211733	Regulation of activated PAK-2p34 by proteasome mediated degradation	5/260	50/10554	0.00749199	PSMD12/PAK2/PSME3/SEM1/PSME4	5
	R-HSA-4086400	PCP/CE pathway	7/260	92/10554	0.007512	PSMD12/ARRB2/PSME3/SEM1/PSME4/CLTC/AP2M1	7
	R-HSA-6804756	Regulation of TP53 Activity through Phosphorylation	7/260	92/10554	0.007512	TPX2/BRCA1/RMI1/BARD1/RAD50/SUPT16H/TAF7	7
	R-HSA-168274	Export of Viral Ribonucleoproteins from Nucleus	4/260	32/10554	0.00752277	RANBP2/SEH1L/NUP160/NUP153	4
	R-HSA-180746	Nuclear import of Rev protein	4/260	32/10554	0.00752277	RANBP2/SEH1L/NUP160/NUP153	4
	R-HSA-159227	Transport of the SLBP independent Mature mRNA	4/260	33/10554	0.00839794	RANBP2/SEH1L/NUP160/NUP153	4
	R-HSA-165054	Rev-mediated nuclear export of HIV RNA	4/260	33/10554	0.00839794	RANBP2/SEH1L/NUP160/NUP153	4
	R-HSA-4085377	SUMOylation of SUMOylation proteins	4/260	33/10554	0.00839794	RANBP2/SEH1L/NUP160/NUP153	4
	R-HSA-5673001	RAF/MAP kinase cascade	13/260	248/10554	0.00843329	PSMD12/ARRB1/ERBB3/ERBB2/ARRB2/PPP2R5E/PSME3/KRAS/SEM1/PSME4/YWHAB/DLG1/RASA1	13
	R-HSA-349425	Autodegradation of the E3 ubiquitin ligase COP1	5/260	52/10554	0.00883286	PSMD12/PSME3/SEM1/PSME4/COP1	5
	R-HSA-75153	Apoptotic execution phase	5/260	52/10554	0.00883286	CLSPN/PAK2/KPNA1/ROCK1/APC	5
	R-HSA-109581	Apoptosis	10/260	169/10554	0.0089989	CLSPN/PSMD12/PAK2/PSME3/SEM1/PSME4/YWHAB/KPNA1/ROCK1/APC	10
	R-HSA-8854518	AURKA Activation by TPX2	6/260	73/10554	0.00905694	HMMR/TPX2/PLK4/CKAP5/MAPRE1/DCTN1	6
	R-HSA-69239	Synthesis of DNA	8/260	119/10554	0.00909994	GINS1/MCM6/PSMD12/ORC5/PSME3/SEM1/PSME4/CUL1	8
	R-HSA-210993	Tie2 Signaling	3/260	18/10554	0.00916971	GRB7/KRAS/PTPN11	3
	R-HSA-159230	Transport of the SLBP Dependant Mature mRNA	4/260	34/10554	0.00933719	RANBP2/SEH1L/NUP160/NUP153	4
	R-HSA-3301854	Nuclear Pore Complex (NPC) Disassembly	4/260	34/10554	0.00933719	RANBP2/SEH1L/NUP160/NUP153	4
	R-HSA-169911	Regulation of Apoptosis	5/260	53/10554	0.00956175	PSMD12/PAK2/PSME3/SEM1/PSME4	5
	R-HSA-6802949	Signaling by RAS mutants	5/260	53/10554	0.00956175	ARRB1/ARRB2/KRAS/YWHAB/RASA1	5
	R-HSA-159236	Transport of Mature mRNA derived from an Intron-Containing Transcript	6/260	74/10554	0.00965843	THOC7/RANBP2/THOC5/SEH1L/NUP160/NUP153	6
	R-HSA-381119	Unfolded Protein Response (UPR)	7/260	97/10554	0.00993681	HSPA5/GFPT1/SEC63/EIF2S1/DNAJC3/SSR1/DCTN1	7
	R-HSA-5357801	Programmed Cell Death	10/260	172/10554	0.0101168	CLSPN/PSMD12/PAK2/PSME3/SEM1/PSME4/YWHAB/KPNA1/ROCK1/APC	10
	R-HSA-8854050	FBXL7 down-regulates AURKA during mitotic entry and in early mitosis	5/260	54/10554	0.010331	PSMD12/PSME3/SEM1/PSME4/CUL1	5
	R-HSA-177243	Interactions of Rev with host cellular proteins	4/260	35/10554	0.0103423	RANBP2/SEH1L/NUP160/NUP153	4
	R-HSA-432720	Lysosome Vesicle Biogenesis	4/260	35/10554	0.0103423	ARRB1/AP1G2/AP4M1/CLTC	4
	R-HSA-8953750	Transcriptional Regulation by E2F6	4/260	35/10554	0.0103423	RRM2/BRCA1/CBX5/RBBP4	4
	R-HSA-174113	SCF-beta-TrCP mediated degradation of Emi1	5/260	55/10554	0.0111416	PSMD12/PSME3/SEM1/PSME4/CUL1	5

## Sheet: Suppl_Table5_PA_alcoholic
	Supplemental Table S5. Results of Reactome based functional analysis for the food group alcoholic beverages.
	Reactome ID	Description	GeneRatio	BgRatio	p-value	Genes	Count
*	R-HSA-163200	Respiratory electron transport, ATP synthesis by chemiosmotic coupling, and heat production by uncoupling proteins.	13/177	123/10554	1.3187e-07	NDUFB6/COX6C/NDUFC1/NDUFAB1/NDUFA1/UQCR11/NDUFAF4/ATP5PD/UQCRB/ATP5F1E/NDUFS6/UQCRQ/NDUFB5	13
	R-HSA-1428517	The citric acid (TCA) cycle and respiratory electron transport	15/177	174/10554	2.11514e-07	NDUFB6/COX6C/NDUFC1/NDUFAB1/NDUFA1/UQCR11/MPC2/MPC1/NDUFAF4/ATP5PD/UQCRB/ATP5F1E/NDUFS6/UQCRQ/NDUFB5	15
*	R-HSA-983695	Antigen activates B Cell Receptor (BCR) leading to generation of second messengers	7/177	32/10554	7.82966e-07	CD22/CD19/CD79B/BLK/CD79A/PLCG2/PTPN6	7
	R-HSA-611105	Respiratory electron transport	11/177	100/10554	8.40339e-07	NDUFB6/COX6C/NDUFC1/NDUFAB1/NDUFA1/UQCR11/NDUFAF4/UQCRB/NDUFS6/UQCRQ/NDUFB5	11
*	R-HSA-5368286	Mitochondrial translation initiation	9/177	87/10554	1.42845e-05	MRPL33/MRPS36/MRPL13/MRPL15/CHCHD1/MRPS35/MRPS22/MTFMT/MRPL19	9
	R-HSA-5368287	Mitochondrial translation	9/177	93/10554	2.45765e-05	MRPL33/MRPS36/MRPL13/MRPL15/CHCHD1/MRPS35/MRPS22/MTFMT/MRPL19	9
	R-HSA-6799198	Complex I biogenesis	7/177	55/10554	3.41119e-05	NDUFB6/NDUFC1/NDUFAB1/NDUFA1/NDUFAF4/NDUFS6/NDUFB5	7
	R-HSA-5389840	Mitochondrial translation elongation	8/177	87/10554	0.000101027	MRPL33/MRPS36/MRPL13/MRPL15/CHCHD1/MRPS35/MRPS22/MRPL19	8
	R-HSA-5419276	Mitochondrial translation termination	8/177	87/10554	0.000101027	MRPL33/MRPS36/MRPL13/MRPL15/CHCHD1/MRPS35/MRPS22/MRPL19	8
	R-HSA-983705	Signaling by the B Cell Receptor (BCR)	9/177	112/10554	0.000106922	CD22/CD19/CD79B/BLK/CD79A/PLCG2/PTPN6/IKBKB/PSMD6	9
	R-HSA-72766	Translation	14/177	291/10554	0.000382847	MRPL33/SEC61G/MRPS36/MRPL13/PPA2/MRPL15/EIF2S1/CHCHD1/MRPS35/MRPS22/ETF1/MTFMT/MRPL19/SRPRA	14
*	R-HSA-6811442	Intra-Golgi and retrograde Golgi-to-ER traffic	11/177	200/10554	0.000541389	CYTH2/GOLGA4/ACTR10/BET1L/MAN2A1/DCTN1/VPS54/STX5/CYTH1/TMF1/VPS52	11
	R-HSA-6811438	Intra-Golgi traffic	5/177	44/10554	0.000801713	CYTH2/BET1L/MAN2A1/STX5/CYTH1	5

## Sheet: Suppl_Table6_PA_potatoes
	Supplemental Table S6. Results of Reactome based functional analysis for the food group potatoes.
	Reactome ID	Description	GeneRatio	BgRatio	p-value	Genes	Count
*	R-HSA-72203	Processing of Capped Intron-Containing Pre-mRNA	11/131	243/10554	0.000214229	POLR2L/LSM7/AAAS/PPIL4/GTF2F2/THOC5/POLDIP3/RANBP2/DHX38/PRPF40A/EFTUD2	11
*	R-HSA-9020558	Interleukin-2 signaling	3/131	12/10554	0.000378835	IL2RG/PTK2B/SHC1	3
*	R-HSA-381038	XBP1(S) activates chaperone genes	5/131	57/10554	0.000681411	CTDSP2/PREB/DCTN1/SHC1/GOSR2	5
	R-HSA-381070	IRE1alpha activates chaperones	5/131	59/10554	0.000798792	CTDSP2/PREB/DCTN1/SHC1/GOSR2	5
	R-HSA-168325	Viral Messenger RNA Synthesis	4/131	42/10554	0.00176134	POLR2L/AAAS/GTF2F2/RANBP2	4
	R-HSA-159236	Transport of Mature mRNA derived from an Intron-Containing Transcript	5/131	74/10554	0.00221674	AAAS/THOC5/POLDIP3/RANBP2/DHX38	5
	R-HSA-167161	HIV Transcription Initiation	4/131	47/10554	0.00267599	POLR2L/GTF2F2/TAF10/ERCC3	4
	R-HSA-167162	RNA Polymerase II HIV Promoter Escape	4/131	47/10554	0.00267599	POLR2L/GTF2F2/TAF10/ERCC3	4
	R-HSA-73776	RNA Polymerase II Promoter Escape	4/131	47/10554	0.00267599	POLR2L/GTF2F2/TAF10/ERCC3	4
	R-HSA-73779	RNA Polymerase II Transcription Pre-Initiation And Promoter Opening	4/131	47/10554	0.00267599	POLR2L/GTF2F2/TAF10/ERCC3	4
	R-HSA-75953	RNA Polymerase II Transcription Initiation	4/131	47/10554	0.00267599	POLR2L/GTF2F2/TAF10/ERCC3	4
	R-HSA-76042	RNA Polymerase II Transcription Initiation And Promoter Clearance	4/131	47/10554	0.00267599	POLR2L/GTF2F2/TAF10/ERCC3	4
	R-HSA-72202	Transport of Mature Transcript to Cytoplasm	5/131	83/10554	0.00365705	AAAS/THOC5/POLDIP3/RANBP2/DHX38	5
*	R-HSA-446203	Asparagine N-linked glycosylation	10/131	302/10554	0.00432617	UGGT2/MPDU1/PREB/RNF5/ARFGAP2/GMPPA/COG4/B4GALT3/DCTN1/GOSR2	10
	R-HSA-167160	RNA Pol II CTD phosphorylation and interaction with CE during HIV infection	3/131	27/10554	0.00439678	POLR2L/GTF2F2/ERCC3	3
	R-HSA-77075	RNA Pol II CTD phosphorylation and interaction with CE	3/131	27/10554	0.00439678	POLR2L/GTF2F2/ERCC3	3
	R-HSA-72086	mRNA Capping	3/131	29/10554	0.00539444	POLR2L/GTF2F2/ERCC3	3
	R-HSA-381119	Unfolded Protein Response (UPR)	5/131	97/10554	0.00707643	CTDSP2/PREB/DCTN1/SHC1/GOSR2	5
*	R-HSA-3108232	SUMO E3 ligases SUMOylate target proteins	7/131	181/10554	0.00729408	HIC1/AAAS/SMC6/SMC3/RANBP2/DAXX/TOPORS	7
	R-HSA-162599	Late Phase of HIV Life Cycle	6/131	138/10554	0.00737965	POLR2L/AAAS/GTF2F2/TAF10/RANBP2/ERCC3	6
	R-HSA-72163	mRNA Splicing - Major Pathway	7/131	183/10554	0.00772936	POLR2L/LSM7/PPIL4/GTF2F2/DHX38/PRPF40A/EFTUD2	7
	R-HSA-113418	Formation of the Early Elongation Complex	3/131	33/10554	0.00776994	POLR2L/GTF2F2/ERCC3	3
	R-HSA-167158	Formation of the HIV-1 Early Elongation Complex	3/131	33/10554	0.00776994	POLR2L/GTF2F2/ERCC3	3
	R-HSA-4085377	SUMOylation of SUMOylation proteins	3/131	33/10554	0.00776994	AAAS/RANBP2/TOPORS	3
	R-HSA-2468052	Establishment of Sister Chromatid Cohesion	2/131	11/10554	0.00781486	SMC3/ESCO1	2
	R-HSA-6782210	Gap-filling DNA repair synthesis and ligation in TC-NER	4/131	65/10554	0.00856093	POLR2L/POLK/DDB1/ERCC3	4
	R-HSA-2990846	SUMOylation	7/131	187/10554	0.00865724	HIC1/AAAS/SMC6/SMC3/RANBP2/DAXX/TOPORS	7
	R-HSA-6782135	Dual incision in TC-NER	4/131	66/10554	0.0090274	POLR2L/POLK/DDB1/ERCC3	4

## Sheet: Suppl_Table7_PPI_bluefish
	Supplemental Table S7. Results of functonal Protein-Protein Interaction (PPI) network analysis for the food group blue fish
	Gene Symbol	PPI Cluster	Top significant Pathway	p-value
	NDUFAB1	1	Translation	1.8354e-11
	EDC4	1
	DHX29	1
	DNTTIP2	1
	KIAA0020	1
	DDX18	1
	EIF3J	1
	GARS	1
	BCCIP	1
	NUFIP2	1
	DDX6	1
	KRR1	1
	TARS	1
	BRIX1	1
	MRPL19	1
	NOL10	1
	CEBPZ	1
	PNO1	1
	ETF1	1
	UTP20	1
	NDUFAF4	1
	MPHOSPH10	1
	SSR1	1
	EIF2S2	1
	PAICS	1
	PUS7L	1
	EIF2S1	1
	EPRS	1
	DENR	1
	SERBP1	1
	SRP19	1
	EIF5B	1
	GMPS	1
	DDX21	1
	TMEM126A	1
	DALRD3	1
	RRS1	1
	UTP11L	1
	HBA2	1
	RPS26	1
	SDAD1	1
	NOL7	1
	UTP14C	1
	AKAP8L	2	Processing of Capped Intron-Containing Pre-mRNA	9.4749e-19
	STRAP	2
	SEC63	2
	NUP160	2
	HSPA5	2
	LTBP1	2
	AFF4	2
	DNAJC10	2
	SEH1L	2
	IPO11	2
	SUPT16H	2
	HDAC6	2
	FKBP5	2
	THOC5	2
	DNAJC3	2
	KPNA3	2
	INTS6	2
	SUGP1	2
	DNAJC2	2
	GAR1	2
	PTGES3	2
	KPNA1	2
	NPRL2	2
	SMNDC1	2
	HSPH1	2
	ZC3H13	2
	MEA1	2
	NUP153	2
	IPO8	2
	RBM17	2
	SYNCRIP	2
	MED4	2
	PLAA	2
	TAF8	2
	ADAM10	2
	PNPT1	2
	SSB	2
	SNRPF	2
	POLR2D	2
	MEPCE	2
	HNRNPU	2
	RANBP2	2
	AHCTF1	2
	CWC22	2
	THOC7	2
	HSPA4L	2
	NAA15	2
	CPSF2	2
	LEO1	2
	TMEM194A	2
	PDIA3	2
	SNRPD1	2
	DNAJC21	2
	CD2BP2	2
	HSPA4	2
	NAA20	2
	CSTF3	2
	WDR25	2
	TAF7	2
	EPHA10	2
	XPOT	2
	KPNA4	2
	PRPF40A	2
	CTR9	2
	SKIV2L	2
	DHX16	2
	DBF4	3	Mitotic Prometaphase	1.93945e-18
	RABEP1	3
	DEPDC1B	3
	TUBG2	3
	POLQ	3
	ASPM	3
	GOLGA5	3
	KIF2A	3
	RAD18	3
	HMMR	3
	MCM6	3
	TOP2B	3
	PDS5B	3
	TPX2	3
	CLSPN	3
	TRIP11	3
	RABGGTA	3
	GINS1	3
	MAPRE1	3
	EEA1	3
	SMC3	3
	GOSR1	3
	TTK	3
	SMC4	3
	DNAH1	3
	BLZF1	3
	CENPF	3
	HELLS	3
	PDS5A	3
	RAB22A	3
	RAB17	3
	DLGAP5	3
	KNSTRN	3
	SGOL1	3
	MAU2	3
	TOP2A	3
	RINT1	3
	GCC2	3
	CKAP2	3
	SMC2	3
	KLC4	3
	CASC5	3
	KIF11	3
	KIF20B	3
	LARP1B	3
	CENPE	3
	KIF21A	3
	SCAF11	3
	DIAPH3	3
	PLK4	3
	GOLGA4	3
	TMF1	3
	MTFR2	3
	MKI67	3
	ARFGAP2	3
	SGOL2	3
	KIF15	3
	NIPBL	3
	RAD21	3
	ORC5	3
	MELK	3
	SKA3	3
	CKAP2L	3
	KIF5B	3
	RRM2	3
	GOLGB1	3
	CKAP5	3
	RAB6A	3
	ATAD5	3
	TYMS	3
	MTHFR	3
	SKA2	3
	CDCA2	3
	ERCC6L	3
	RAB42	3
	MAN1A2	3
	ARHGAP11A	3
	CENPW	3
	DCTN1	3
	PIK3C2A	4	trans-Golgi Network Vesicle Budding	3.15841e-11
	MAPK9	4
	ERBB3	4
	NGEF	4
	ROCK1	4
	TFRC	4
	DLG1	4
	IL4R	4
	FTL	4
	ARHGAP5	4
	SEC23IP	4
	CPD	4
	AMBRA1	4
	PTP4A1	4
	SEC24A	4
	ARHGEF26	4
	DOCK7	4
	TRIM24	4
	AP3B1	4
	KRAS	4
	ROCK2	4
	APC	4
	ARRB1	4
	ACTR2	4
	CLTC	4
	BCAS3	4
	ARRB2	4
	ERBB2	4
	GRB7	4
	IKBKE	4
	STK11IP	4
	ATG3	4
	RASA1	4
	FER	4
	PPP2R5E	4
	PI4K2A	4
	RHOC	4
	NECAP2	4
	WIPI2	4
	AP2M1	4
	ZFYVE1	4
	API5	4
	STAT6	4
	YWHAB	4
	MOB1B	4
	PTPN11	4
	IST1	4
	KIAA1598	4
	MYO6	4
	WDR45	4
	ATG7	4
	AP1G2	4
	AP4M1	4
	BRCA1	5	Antigen processing: Ubiquitination & Proteasome degradation	3.59779e-17
	CUL1	5
	PSME4	5
	SIRT2	5
	UBE2K	5
	RIF1	5
	UBA5	5
	PALB2	5
	RNF31	5
	CBX5	5
	TOP3B	5
	HMGXB4	5
	FKBP3	5
	USP14	5
	FBXO31	5
	IKBKB	5
	CUL2	5
	CDK5RAP3	5
	EZH1	5
	HDAC5	5
	RAD50	5
	OGG1	5
	UBE3A	5
	MSH6	5
	UCHL5	5
	UCHL3	5
	SHFM1	5
	PARP2	5
	PSME3	5
	USP15	5
	FBXO11	5
	BARD1	5
	TDG	5
	BRCA2	5
	SBNO1	5
	RFWD2	5
	BDP1	5
	LRSAM1	5
	SMARCA5	5
	TRIP12	5
	TRIM11	5
	KLHL21	5
	RBBP4	5
	MYSM1	5
	USP1	5
	KIAA1524	5
	ANKZF1	5
	RNF123	5
	SPIDR	5
	KCTD6	5
	RMI1	5
	MAF1	5
	PAK2	5
	BRCC3	5
	RNF220	5
	ASB13	5
	HDAC2	5
	PSMD12	5
	MAP3K3	5
	ZSWIM8	5

## Sheet: Suppl_Table8_PPI_alcoholic
	Supplemental Table S8. Results of funcitonal Protein-Protein Interaction (PPI) network analysis for the food group alcoholic beverages
	Gene Symbol	PPI Cluster	Top significant Pathway	p-value
	CD79B	1	Antigen activates B Cell Receptor (BCR) leading to generation of second messengers	2.91543e-12
	CD22	1
	ST6GAL1	1
	NFKB2	1
	TCL1A	1
	CD40	1
	IL21R	1
	FCER2	1
	CD79A	1
	PTPN6	1
	BACH2	1
	BCL6	1
	CR2	1
	CXCR4	1
	VPREB3	1
	FCRLA	1
	DPF2	1
	BLK	1
	CD72	1
	ITGB1	1
	PTS	1
	TNFRSF13C	1
	CXCR5	1
	IL23R	1
	PSMD6	1
	STAT6	1
	S1PR1	1
	STAT5B	1
	SELP	1
	CD19	1
	PAX5	1
	PLCG2	1
	AKR1B10	1
	GPSM3	1
	TNF	1
	NDUFAB1	2	Respiratory electron transport, ATP synthesis by chemiosmotic coupling, and heat production by uncoupling proteins.	3.93592e-24
	ACIN1	2
	NDUFC1	2
	KIAA0922	2
	NDUFAF4	2
	ATP5E	2
	NDUFA1	2
	ROMO1	2
	UQCR11	2
	NDUFB5	2
	PPA2	2
	NDUFS6	2
	UQCRB	2
	UQCRQ	2
	COX6C	2
	NDUFB6	2
	ATP5H	2
	HINT1	2
	TMEM126A	2
	CLK2	2
	CCDC132	3	Intra-Golgi and retrograde Golgi-to-ER traffic	1.76381e-13
	HEXB	3
	MAN2A1	3
	NAGK	3
	ACTR10	3
	VAMP1	3
	VPS54	3
	GOLGA4	3
	TMF1	3
	SAR1B	3
	STX5	3
	BET1L	3
	DCTN1	3
	VPS52	3
	CYFIP2	4	Rho GTPase cycle	4.92767e-08
	ELMO2	4
	SYDE2	4
	MINPP1	4
	ARPC3	4
	UCHL3	4
	OCRL	4
	FGD3	4
	PUM1	4
	PI4KB	4
	NECAP2	4
	MTMR14	4
	TAGAP	4
	RHOH	4
	UBQLN2	4
	GDI1	4
	AP1G2	4
	POU2F2	5	Processing of Capped Intron-Containing Pre-mRNA	1.29665e-12
	AAAS	5
	POLDIP3	5
	THOC5	5
	LSM5	5
	PRPF40B	5
	MAGOHB	5
	SUPT7L	5
	SSB	5
	NUP54	5
	TXNL4A	5
	INTS3	5
	MMS19	5
	ERCC3	5
	TAF10	5
	LSM3	5
	C8orf59	5
	GTF2F2	5
	PRPF40A	5
	DDX39B	5
	PATL2	5
	TMA7	5
	GTF2H5	5
	MSL3	6	Metalloprotease DUBs	1.1074e-05
	USP11	6
	CENPT	6
	BRD8	6
	FANCL	6
	BRCA2	6
	MIS18A	6
	PYGO2	6
	ASXL1	6
	HIST3H2A	6
	HIST1H2AJ	6
	BRCC3	6
	LDB1	6
	MRPS35	7	Translation	5.81313e-18
	MTFMT	7
	MRPL19	7
	SEC61G	7
	MRPS36	7
	MRPL15	7
	STT3B	7
	MRPL13	7
	CHCHD1	7
	MRPS22	7
	SRPR	7
	OSTC	7
	MRPL33	7
	PDF	7
	UBA5	8	Class I MHC mediated antigen processing & presentation	2.7346e-09
	HECTD1	8
	IKBKB	8
	PHYH	8
	CAND1	8
	UBE3A	8
	IDE	8
	PPCS	8
	UBE2D2	8
	FBXO44	8
	RFWD2	8
	TOMM70A	8
	NAE1	8
	LRR1	8
	TSC1	8
	FBXO22	8
	AGXT	8
	RNF220	8

## Sheet: Suppl_Table9_PPI_potatoes
	Supplemental Table S9. Results of funcitonal Protein-Protein Interaction (PPI) network analysis for the food group potatoes
	Gene Symbol	PPI Cluster	Top significant Pathway	p-value
	DCAF11	1	mRNA Splicing - Major Pathway	4.21341e-09
	EFTUD2	1
	TCERG1	1
	GTF3C2	1
	POLK	1
	LSM7	1
	PPIL4	1
	AAR2	1
	DHX38	1
	SMARCA5	1
	MMS19	1
	ERCC3	1
	TAF10	1
	DDB1	1
	POLR2L	1
	HIST3H2A	1
	GTF2F2	1
	PRPF40A	1
	COG4	2	Intra-Golgi and retrograde Golgi-to-ER traffic	1.16621e-09
	GOSR2	2
	RAB11FIP4	2
	PREB	2
	GOLGA4	2
	ARFGAP2	2
	KIF5B	2
	RIC8A	2
	EXOC7	2
	DCTN1	2
	AAAS	3	Transport of Mature mRNA derived from an Intron-Containing Transcript	1.52608e-07
	POLDIP3	3
	THOC5	3
	SMC3	3
	ESCO1	3
	RANBP2	3
	AHCTF1	3
	SMC6	3
	CHTF8	3
	DDX39B	3
